# Supplementary material for: PALMER: improving pathway annotation based on the biomedical literature mining with a constrained latent block model
Source: BMC Bioinformatics. 2020 Oct 2;21:432. doi: 10.1186/s12859-020-03756-3 (PMC7532116; doi:10.1186/s12859-020-03756-3)
Supplement: Supplementary file 2 — Additional file 2. Reconstruction of known pathways with 47 GO terms and 99 genes. [file 12859_2020_3756_MOESM2_ESM.xlsx]

## Sheet: GO terms
GO ID	Cluster assignment	Assignment probability	GO description
GO:0016303	1	1	1-phosphatidylinositol-3-kinase activity
GO:0043491	1	1	protein kinase B signaling
GO:0004707	1	1	MAP kinase activity
GO:0031931	1	1	TORC1 complex
GO:1990455	1	1	PTEN phosphatase complex
GO:0004740	1	1	pyruvate dehydrogenase (acetyl-transferring) kinase activity
GO:0016301	1	1	kinase activity
GO:0016049	1	0.999997	cell growth
GO:0014065	1	1	phosphatidylinositol 3-kinase signaling
GO:0038201	1	1	TOR complex
GO:0031932	1	1	TORC2 complex
GO:0016310	1	1	phosphorylation
GO:0000165	1	1	MAPK cascade
GO:0033596	1	1	TSC1-TSC2 complex
GO:0047322	1	1	[hydroxymethylglutaryl-CoA reductase (NADPH)] kinase activity
GO:0050405	1	1	[acetyl-CoA carboxylase] kinase activity
GO:0001558	1	1	regulation of cell growth
GO:0004691	1	1	cAMP-dependent protein kinase activity
GO:0033673	1	1	negative regulation of kinase activity
GO:0005159	1	1	insulin-like growth factor receptor binding
GO:0043066	1	1	negative regulation of apoptotic process
GO:0008190	1	1	eukaryotic initiation factor 4E binding
GO:0004708	1	1	MAP kinase kinase activity
GO:0005161	1	1	platelet-derived growth factor receptor binding
GO:0007219	2	1	Notch signaling pathway
GO:0005112	2	1	Notch binding
GO:0001709	2	1	cell fate determination
GO:0048468	2	1	cell development
GO:0001756	2	1	somitogenesis
GO:0030154	2	1	cell differentiation
GO:0030217	2	1	T cell differentiation
GO:0000982	2	0.999972	transcription factor activity, RNA polymerase II proximal promoter sequence-specific DNA binding
GO:0070765	2	1	gamma-secretase complex
GO:0046331	2	1	lateral inhibition
GO:0016055	2	0.999976	Wnt signaling pathway
GO:0060070	2	1	canonical Wnt signaling pathway
GO:0030183	2	1	B cell differentiation
GO:0001894	2	1	tissue homeostasis
GO:0001708	2	1	cell fate specification
GO:0007154	2	1	cell communication
GO:0009792	2	1	embryo development ending in birth or egg hatching
GO:0009793	2	1	embryo development ending in seed dormancy
GO:0001822	2	1	kidney development
GO:0010467	2	1	gene expression
GO:0001837	3	1	epithelial to mesenchymal transition
GO:0007165	3	1	signal transduction
GO:0051726	3	1	regulation of cell cycle

## Sheet: Genes
Gene name	Used as constraints?	True cluster membership	Cluster assignment	Assignment probability
TSC2	0	1	1	1
IGF1	1	1	1	1
RPS6KA6	0	1	1	1
MTOR	0	1	1	1
EIF4B	1	1	1	1
EIF4E	1	1	1	1
EIF4EBP1	1	1	1	1
RICTOR	1	1	1	1
INS	1	1	1	1
PGF	1	1	1	1
ULK1	1	1	1	1
RHEB	0	1	1	1
BRAF	1	1	1	1
HIF1A	1	1	1	1
PDPK1	0	1	1	1
RPTOR	1	1	1	1
AKT1	1	1	1	1
AKT2	0	1	1	1
RPS6KA2	1	1	1	1
RPS6KA3	0	1	1	1
RPS6KB1	1	1	1	1
MLST8	1	1	1	1
AKT3	1	1	1	1
RPS6KB2	0	1	1	1
TSC1	1	1	1	1
ULK2	0	1	1	1
CAB39	0	1	1	1
MAPK3	0	1	1	1
CAB39L	1	1	1	1
RPS6	0	1	1	1
MAPK1	0	1	1	1
RPS6KA1	0	1	1	1
PIK3R5	1	1	1	1
ULK3	0	1	2	1
EIF4E1B	0	1	2	1
STK11	0	1	1	1
EIF4E2	0	1	2	1
VEGFA	0	1	1	1
PRKAA2	0	1	1	1
VEGFC	1	1	1	1
PRKAA1	1	1	1	1
VEGFB	1	1	1	1
STRADA	0	1	1	1
PIK3R3	1	1	1	1
VEGFD	1	1	1	1
DDIT4	0	1	1	1
PIK3CA	0	1	1	1
PIK3CB	1	1	1	1
PIK3CD	1	1	1	1
PIK3CG	0	1	1	1
PIK3R1	0	1	1	0.744
PIK3R2	0	1	1	1
HES5	1	2	2	1
DTX3	0	2	2	1
NOTCH4	0	2	2	1
DTX3L	1	2	2	0.982
NOTCH3	1	2	2	1
NOTCH2	1	2	2	0.999
EP300	0	2	2	0.975
HES1	1	2	2	1
NOTCH1	1	2	2	1
NUMB	1	2	2	1
PSEN2	1	2	2	1
PSEN1	0	2	2	0.958
PTCRA	0	2	2	0.999
SNW1	0	2	2	1
APH1A	0	2	2	0.975
KAT2A	0	2	2	0.774
ADAM17	0	2	2	1
RFNG	1	2	2	1
RBPJ	1	2	2	1
DTX1	0	2	2	1
CREBBP	1	2	2	1
DTX2	1	2	2	0.999
MAML1	1	2	2	1
CTBP2	0	2	2	1
NCOR2	0	2	2	1
CTBP1	0	2	2	1
DVL3	1	2	2	1
JAG2	0	2	2	1
DVL2	0	2	2	1
NUMBL	0	2	2	1
MAML2	1	2	2	1
KAT2B	0	2	2	0.993
DLL4	1	2	2	1
PSENEN	1	2	2	1
DLL3	1	2	2	1
DVL1	0	2	2	1
CIR1	0	2	2	1
DLL1	1	2	2	0.993
LFNG	1	2	2	1
JAG1	0	2	2	1
MAML3	1	2	2	1
HDAC1	0	2	2	1
HDAC2	0	2	2	1
NCSTN	0	2	2	1
DTX4	0	2	2	0.999
MFNG	1	2	2	1
RBPJL	1	2	2	1
