# Supplementary material for: PALMER: improving pathway annotation based on the biomedical literature mining with a constrained latent block model
Source: BMC Bioinformatics. 2020 Oct 2;21:432. doi: 10.1186/s12859-020-03756-3 (PMC7532116; doi:10.1186/s12859-020-03756-3)
Supplement: Supplementary file 3 — Additional file 3. Disjoint gene assignment between pathways with 196 GO terms and 227 genes. [file 12859_2020_3756_MOESM3_ESM.xlsx]

## Sheet: GO terms
GO ID	Cluster assignment	Assignment probability	GO description
GO:0004915	1	1	interleukin-6 receptor activity
GO:0005138	1	1	interleukin-6 receptor binding
GO:0043235	1	1	receptor complex
GO:0005139	1	1	interleukin-7 receptor binding
GO:0004921	1	1	interleukin-11 receptor activity
GO:0004897	1	1	ciliary neurotrophic factor receptor activity
GO:0005135	1	1	interleukin-3 receptor binding
GO:0005143	1	1	interleukin-12 receptor binding
GO:0005144	1	1	interleukin-13 receptor binding
GO:0005141	1	1	interleukin-10 receptor binding
GO:0005136	1	1	interleukin-4 receptor binding
GO:0016170	1	1	interleukin-15 receptor binding
GO:0045523	1	1	interleukin-27 receptor binding
GO:0001816	1	0.999914	cytokine production
GO:0005140	1	1	interleukin-9 receptor binding
GO:0048468	1	1	cell development
GO:0043514	1	0.999998	interleukin-12 complex
GO:0001531	1	1	interleukin-21 receptor binding
GO:0045518	1	1	interleukin-22 receptor binding
GO:0070743	1	1	interleukin-23 complex
GO:0005134	1	1	interleukin-2 receptor binding
GO:0005147	1	1	oncostatin-M receptor binding
GO:0030217	1	1	T cell differentiation
GO:0070745	1	0.999999	interleukin-35 complex
GO:0030367	1	1	interleukin-17 receptor binding
GO:0045519	1	1	interleukin-23 receptor binding
GO:0005129	1	1	granulocyte macrophage colony-stimulating factor receptor binding
GO:0007259	1	1	JAK-STAT cascade
GO:0005137	1	1	interleukin-5 receptor binding
GO:0004913	1	1	interleukin-4 receptor activity
GO:0030154	1	1	cell differentiation
GO:0097696	1	1	STAT cascade
GO:0005146	1	1	leukemia inhibitory factor receptor binding
GO:0005142	1	1	interleukin-11 receptor binding
GO:0050663	1	0.997445	cytokine secretion
GO:0045515	1	0.999898	interleukin-18 receptor binding
GO:0001775	1	0.999898	cell activation
GO:0004911	1	1	interleukin-2 receptor activity
GO:0006955	1	1	immune response
GO:0045517	1	1	interleukin-20 receptor binding
GO:0042110	1	0.999999	T cell activation
GO:0005173	1	0.999994	stem cell factor receptor binding
GO:0005153	1	0.927765	interleukin-8 receptor binding
GO:0002250	1	1	adaptive immune response
GO:0070744	1	1	interleukin-27 complex
GO:0004917	1	1	interleukin-7 receptor activity
GO:0030183	1	0.999998	B cell differentiation
GO:0042098	1	1	T cell proliferation
GO:0004920	1	1	interleukin-10 receptor activity
GO:0032633	1	1	interleukin-4 production
GO:0072604	1	0.702302	interleukin-6 secretion
GO:0032613	1	1	interleukin-10 production
GO:0002112	1	0.999844	interleukin-33 receptor binding
GO:0019955	1	1	cytokine binding
GO:0032620	1	1	interleukin-17 production
GO:0005125	1	1	cytokine activity
GO:0045514	1	1	interleukin-16 receptor binding
GO:0016517	1	1	interleukin-12 receptor activity
GO:0072608	1	1	interleukin-10 secretion
GO:0045516	1	1	interleukin-19 receptor binding
GO:0099568	1	0.999965	cytoplasmic region
GO:0045522	1	1	interleukin-26 receptor binding
GO:0005152	1	0.974896	interleukin-1 receptor antagonist activity
GO:0042100	1	0.999958	B cell proliferation
GO:0016032	1	1	viral process
GO:0048469	1	1	cell maturation
GO:0030225	1	0.999982	macrophage differentiation
GO:0042020	1	1	interleukin-23 receptor activity
GO:0042093	1	1	T-helper cell differentiation
GO:0042116	1	0.979779	macrophage activation
GO:0045520	1	0.999705	interleukin-24 receptor binding
GO:0032602	1	0.820855	chemokine production
GO:0030101	1	1	natural killer cell activation
GO:0032616	1	1	interleukin-13 production
GO:0030010	1	0.999995	establishment of cell polarity
GO:0030224	1	0.999978	monocyte differentiation
GO:0045521	1	1	interleukin-25 receptor binding
GO:0032609	1	1	interferon-gamma production
GO:0019882	1	0.999994	antigen processing and presentation
GO:0038147	1	0.999651	C-X-C motif chemokine 12 receptor activity
GO:0072643	1	1	interferon-gamma secretion
GO:0042089	1	0.999949	cytokine biosynthetic process
GO:0005160	1	0.999993	transforming growth factor beta receptor binding
GO:0005130	1	1	granulocyte colony-stimulating factor receptor binding
GO:0070748	1	1	interleukin-35 receptor binding
GO:0042113	1	0.999175	B cell activation
GO:0004912	1	1	interleukin-3 receptor activity
GO:0032615	1	0.998002	interleukin-12 production
GO:0001532	1	0.999999	interleukin-21 receptor activity
GO:0097087	1	1	interleukin-17A production
GO:0051607	1	0.986586	defense response to virus
GO:0005011	1	0.999999	macrophage colony-stimulating factor receptor activity
GO:0030098	1	0.999995	lymphocyte differentiation
GO:0032003	1	1	interleukin-28 receptor binding
GO:0045190	1	0.999974	isotype switching
GO:0005132	1	0.999999	type I interferon receptor binding
GO:0016515	1	1	interleukin-13 receptor activity
GO:0001768	1	1	establishment of T cell polarity
GO:0006953	1	0.999922	acute-phase response
GO:0004914	1	1	interleukin-5 receptor activity
GO:0043616	1	0.998438	keratinocyte proliferation
GO:0042018	1	1	interleukin-22 receptor activity
GO:0004919	1	1	interleukin-9 receptor activity
GO:0042010	1	1	interleukin-15 receptor activity
GO:0045066	1	0.999999	regulatory T cell differentiation
GO:0005576	1	0.997631	extracellular region
GO:0046776	1	1	suppression by virus of host antigen processing and presentation of peptide antigen via MHC class I
GO:0045087	1	0.939851	innate immune response
GO:0000982	2	0.952516	transcription factor activity, RNA polymerase II proximal promoter sequence-specific DNA binding
GO:0032635	2	0.982954	interleukin-6 production
GO:0008283	2	0.999994	cell proliferation
GO:0005149	2	0.990927	interleukin-1 receptor binding
GO:0016049	2	0.999699	cell growth
GO:0006954	2	0.999837	inflammatory response
GO:0048018	2	0.999415	receptor ligand activity
GO:0014065	2	1	phosphatidylinositol 3-kinase signaling
GO:0035326	2	0.777928	enhancer binding
GO:0045289	2	0.999945	luciferin monooxygenase activity
GO:0047712	2	0.999945	Cypridina-luciferin 2-monooxygenase activity
GO:0050397	2	0.999945	Watasenia-luciferin 2-monooxygenase activity
GO:0047077	2	0.999945	Photinus-luciferin 4-monooxygenase (ATP-hydrolyzing) activity
GO:0050248	2	0.999945	Renilla-luciferin 2-monooxygenase activity
GO:0035425	2	0.692333	autocrine signaling
GO:0032640	2	0.809948	tumor necrosis factor production
GO:2000144	2	0.967415	positive regulation of DNA-templated transcription, initiation
GO:0051092	2	0.859114	positive regulation of NF-kappaB transcription factor activity
GO:0016246	2	0.999469	RNA interference
GO:0000502	2	0.993903	proteasome complex
GO:0016538	2	0.999469	cyclin-dependent protein serine/threonine kinase regulator activity
GO:0016909	2	0.999999	SAP kinase activity
GO:0071888	2	0.999999	macrophage apoptotic process
GO:0031386	2	1	protein tag
GO:0001781	2	0.986244	neutrophil apoptotic process
GO:0051059	2	0.998804	NF-kappaB binding
GO:0051726	2	1	regulation of cell cycle
GO:0033673	2	0.999897	negative regulation of kinase activity
GO:0070231	2	0.999999	T cell apoptotic process
GO:0043161	2	0.999651	proteasome-mediated ubiquitin-dependent protein catabolic process
GO:0004861	2	0.998815	cyclin-dependent protein serine/threonine kinase inhibitor activity
GO:0007165	2	1	signal transduction
GO:0004707	2	1	MAP kinase activity
GO:0016310	2	1	phosphorylation
GO:0004908	2	0.999853	interleukin-1 receptor activity
GO:0016303	2	1	1-phosphatidylinositol-3-kinase activity
GO:0010467	2	0.999759	gene expression
GO:0005164	2	1	tumor necrosis factor receptor binding
GO:0000165	2	1	MAPK cascade
GO:0035556	2	0.999997	intracellular signal transduction
GO:0043491	2	1	protein kinase B signaling
GO:0004708	2	1	MAP kinase kinase activity
GO:0000187	2	1	activation of MAPK activity
GO:0008384	2	1	IkappaB kinase activity
GO:0016301	2	1	kinase activity
GO:0043066	2	0.953955	negative regulation of apoptotic process
GO:0008219	3	1	cell death
GO:0006915	3	0.999981	apoptotic process
GO:0006919	3	1	activation of cysteine-type endopeptidase activity involved in apoptotic process
GO:0042981	3	1	regulation of apoptotic process
GO:0031264	3	1	death-inducing signaling complex
GO:0097191	3	1	extrinsic apoptotic signaling pathway
GO:0032088	3	0.997883	negative regulation of NF-kappaB transcription factor activity
GO:0097193	3	1	intrinsic apoptotic signaling pathway
GO:0007050	3	0.989247	cell cycle arrest
GO:0012501	3	1	programmed cell death
GO:0070266	3	1	necroptotic process
GO:0097153	3	1	cysteine-type endopeptidase activity involved in apoptotic process
GO:0004197	3	1	cysteine-type endopeptidase activity
GO:0006309	3	1	apoptotic DNA fragmentation
GO:0097284	3	0.999816	hepatocyte apoptotic process
GO:0097528	3	1	execution phase of necroptosis
GO:0097190	3	1	apoptotic signaling pathway
GO:0008625	3	1	extrinsic apoptotic signaling pathway via death domain receptors
GO:0031966	3	1	mitochondrial membrane
GO:0070265	3	1	necrotic cell death
GO:0070997	3	1	neuron death
GO:0006914	3	1	autophagy
GO:0016236	3	1	macroautophagy
GO:0005123	3	1	death receptor binding
GO:0045155	3	1	electron transporter, transferring electrons from CoQH2-cytochrome c reductase complex and cytochrome c oxidase complex activity
GO:0051318	3	0.999984	G1 phase
GO:0043065	3	0.999994	positive regulation of apoptotic process
GO:0035497	3	0.774842	cAMP response element binding
GO:0004843	3	0.904954	thiol-dependent ubiquitin-specific protease activity
GO:0007049	3	0.980091	cell cycle
GO:0008385	3	1	IkappaB kinase complex
GO:1903409	3	1	reactive oxygen species biosynthetic process
GO:0001906	3	1	cell killing
GO:0051882	3	1	mitochondrial depolarization
GO:0001836	3	1	release of cytochrome c from mitochondria
GO:1990455	3	0.980091	PTEN phosphatase complex
GO:0043276	3	0.99998	anoikis
GO:0043293	3	1	apoptosome
GO:0000279	3	0.998834	M phase
GO:0005741	3	1	mitochondrial outer membrane
GO:0048102	3	1	autophagic cell death
GO:0008285	3	0.904954	negative regulation of cell proliferation

## Sheet: Genes
Gene name	Used as constraints?	True cluster membership	Cluster assignment	Assignment probability
STAT3	1	1	1	1
STAT4	1	1	1	1
STAT1	1	1	1	1
STAT2	1	1	1	1
PIAS3	1	1	1	1
TYK2	1	1	1	1
IL21R	1	1	1	1
CREBBP	1	1	1	1
SOCS5	1	1	1	1
IL23A	1	1	1	1
CTF1	1	1	1	1
STAM	1	1	1	1
SPRY4	1	1	1	1
IL22	1	1	1	1
JAK1	1	1	1	1
JAK3	1	1	1	1
JAK2	1	1	1	1
STAT5B	1	1	1	1
STAT5A	1	1	1	1
TPO	1	1	1	1
STAT6	1	1	1	1
MYC	1	1	1	1
IL24	1	1	1	1
SPRED1	1	1	1	1
CSF2	1	1	1	1
IL13RA2	1	1	1	1
PIAS1	1	1	1	1
IL13RA1	1	1	1	1
CNTF	1	1	1	1
PRLR	1	1	1	1
CNTFR	1	1	1	1
PRL	1	1	1	1
SOCS1	1	1	1	1
IFNE	1	1	1	1
CSF2RA	1	1	1	1
IL23R	1	1	1	1
CSF3	1	1	1	1
SOCS3	1	1	1	1
CCND1	1	1	1	1
IL22RA2	1	1	1	1
CSH1	1	1	1	1
CSF3R	1	1	1	1
PIAS4	1	1	1	1
CBLC	1	1	1	1
CLCF1	1	1	1	1
OSMR	1	1	1	1
IL20	1	1	1	1
CCND2	1	1	1	1
CCND3	1	1	1	1
SOS2	1	1	1	1
EPO	1	1	1	1
PTPN11	1	1	1	1
IL9R	1	1	1	1
MPL	1	1	1	1
SPRED2	1	1	1	1
IFNA5	1	1	1	1
IFNA4	1	1	1	1
IFNA2	1	1	1	1
IFNLR1	1	1	1	1
SOCS2	1	1	1	1
IFNA1	1	1	1	1
CISH	1	1	1	1
PTPN6	1	1	1	1
IL9	1	1	1	1
IL7R	1	1	1	1
IL12RB1	1	1	1	1
IL12B	1	1	1	1
IL13	1	1	1	1
IL12RB2	1	1	1	1
IL11RA	1	1	1	1
IL12A	1	1	1	1
IRF9	1	1	1	1
IFNA17	1	1	1	1
PIAS2	1	1	1	1
IFNA21	1	1	1	1
IFNA6	1	1	1	1
LEPR	1	1	1	1
IFNA7	1	1	1	1
IFNA8	1	1	1	1
IFNA10	1	1	1	1
IFNA13	1	1	1	1
GRB2	1	1	1	1
IFNA14	1	1	1	1
LEP	1	1	1	1
IFNA16	1	1	1	1
IL26	1	1	1	1
IL19	1	1	1	1
IL10	1	1	1	1
IL10RA	1	1	1	1
SOS1	1	1	1	1
IL10RB	1	1	1	1
EPOR	1	1	1	1
IL11	1	1	1	1
EP300	1	1	1	1
IL2RG	1	1	1	1
IL2RB	1	1	1	1
CBLB	1	1	1	1
OSM	1	1	1	1
CBL	1	1	1	1
IL15RA	1	1	1	1
IFNGR2	1	1	1	1
IL15	1	1	1	1
IFNG	1	1	1	1
IFNGR1	1	1	1	1
IFNB1	1	1	1	1
IFNAR1	1	1	1	1
IFNAR2	1	1	1	1
IL21	1	1	1	1
IL20RB	1	1	1	1
IL2RA	1	1	1	1
IL22RA1	1	1	1	1
IL20RA	1	1	1	1
IL2	1	1	1	1
IL6R	1	1	1	1
CRLF2	1	1	1	1
IFNK	1	1	1	1
SPRY2	1	1	1	1
IL6ST	1	1	1	1
SPRY1	1	1	1	1
IL7	1	1	1	1
STAM2	1	1	1	1
GHR	1	1	1	1
IFNL3	1	1	1	1
IFNL1	1	1	1	1
SOCS4	1	1	1	1
PIM1	1	1	1	1
IFNL2	1	1	1	1
LIF	1	1	1	1
GH1	1	1	1	1
GH2	1	1	1	1
IFNW1	1	1	1	1
LIFR	1	1	1	1
TSLP	1	1	1	1
IL4	1	1	1	1
IL4R	1	1	1	1
SPRY3	1	1	1	1
IL5	1	1	1	1
SOCS7	1	1	1	1
IL5RA	1	1	1	1
IL6	1	1	1	1
CASP10	1	2	2	1
CASP9	1	2	2	1
CASP8	1	2	2	1
CASP7	1	2	2	1
CHUK	1	2	2	1
PRKAR2B	1	2	2	1
TNF	1	2	2	1
TNFSF10	1	2	2	1
BIRC3	1	2	2	1
XIAP	1	2	2	1
PPP3R2	1	2	2	1
PPP3CC	1	2	2	1
PPP3R1	1	2	2	1
MYD88	1	2	2	1
FADD	1	2	2	1
CFLAR	1	2	2	1
RIPK1	1	2	2	1
BAD	1	2	2	1
IRAK4	1	2	2	1
BID	1	2	2	1
BAX	1	2	2	1
IKBKB	1	2	2	1
CASP6	1	2	2	1
IL1A	1	2	2	1
CASP3	1	2	2	1
TNFRSF1A	1	2	2	1
CHP2	1	2	2	1
ATM	1	2	2	1
ENDOG	1	2	2	1
NFKB1	1	2	2	1
NFKBIA	1	2	2	1
CAPN2	1	2	2	1
IKBKG	1	2	2	1
CAPN1	1	2	2	1
RELA	1	2	2	1
ENDOD1	1	2	2	1
APAF1	1	2	2	1
PRKX	1	2	2	1
TNFRSF10A	1	2	2	1
TRAF2	1	2	2	1
TNFRSF10D	1	2	2	1
NGF	1	2	2	1
TNFRSF10B	1	2	2	1
TNFRSF10C	1	2	2	1
MAP3K14	1	2	2	1
IL1RAP	1	2	2	1
IL1B	1	2	2	1
IRAK2	1	2	2	1
IL1R1	1	2	2	1
IRAK1	1	2	2	1
TRADD	1	2	2	1
BCL2	1	2	2	1
BIRC2	1	2	2	1
IRAK3	1	2	2	1
PRKACA	1	2	2	1
PRKACB	1	2	2	1
PRKACG	1	2	2	1
PPP3CB	1	2	2	1
TP53	1	2	2	1
PPP3CA	1	2	2	1
FAS	1	2	2	1
DFFA	1	2	2	1
CYCS	1	2	2	1
DFFB	1	2	2	1
PRKAR1A	1	2	2	1
FASLG	1	2	2	1
PRKAR2A	1	2	2	1
PRKAR1B	1	2	2	1
EXOG	1	2	2	1
AIFM1	1	2	2	1
NTRK1	1	2	2	1
CHP1	1	2	2	1
AKT1	0	3	2	1
AKT2	0	3	2	1
AKT3	0	3	2	1
PIK3R5	0	3	2	0.823
CSF2RB	0	3	1	1
BCL2L1	0	3	2	1
IL3RA	0	3	1	1
IL3	0	3	1	1
PIK3R3	0	3	2	1
PIK3CA	0	3	2	1
PIK3CB	0	3	2	1
PIK3CD	0	3	2	1
PIK3CG	0	3	2	1
PIK3R1	0	3	2	0.973
PIK3R2	0	3	2	0.921
