# Supplementary material for: PALMER: improving pathway annotation based on the biomedical literature mining with a constrained latent block model
Source: BMC Bioinformatics. 2020 Oct 2;21:432. doi: 10.1186/s12859-020-03756-3 (PMC7532116; doi:10.1186/s12859-020-03756-3)
Supplement: Supplementary file 4 — Additional file 4. Identification of new pathway-modulating genes with 172 GO terms and 537 genes. [file 12859_2020_3756_MOESM4_ESM.xlsx]

## Sheet: GO terms
GO ID	Cluster assignment	Assignment probability	GO description
GO:0004740	1	1	pyruvate dehydrogenase (acetyl-transferring) kinase activity
GO:0031931	1	1	TORC1 complex
GO:1990455	1	1	PTEN phosphatase complex
GO:0008190	1	1	eukaryotic initiation factor 4E binding
GO:0031932	1	1	TORC2 complex
GO:0038201	1	1	TOR complex
GO:0047322	1	1	[hydroxymethylglutaryl-CoA reductase (NADPH)] kinase activity
GO:0050405	1	1	[acetyl-CoA carboxylase] kinase activity
GO:0004691	1	1	cAMP-dependent protein kinase activity
GO:0016246	1	1	RNA interference
GO:0051726	1	1	regulation of cell cycle
GO:0001558	1	1	regulation of cell growth
GO:0033596	1	1	TSC1-TSC2 complex
GO:0003735	1	1	structural constituent of ribosome
GO:0006413	1	1	translational initiation
GO:0050115	1	1	myosin-light-chain-phosphatase activity
GO:0033673	1	1	negative regulation of kinase activity
GO:0006914	1	1	autophagy
GO:0016236	1	1	macroautophagy
GO:0007050	1	1	cell cycle arrest
GO:0006412	1	1	translation
GO:0016311	1	1	dephosphorylation
GO:0016538	1	1	cyclin-dependent protein serine/threonine kinase regulator activity
GO:0007049	1	1	cell cycle
GO:0004686	1	1	elongation factor-2 kinase activity
GO:0031386	1	1	protein tag
GO:0005159	1	0.999972	insulin-like growth factor receptor binding
GO:0033868	1	1	Goodpasture-antigen-binding protein kinase activity
GO:0000187	1	0.992422	activation of MAPK activity
GO:0016303	1	1	1-phosphatidylinositol-3-kinase activity
GO:0007165	1	1	signal transduction
GO:0016049	1	1	cell growth
GO:0004707	1	1	MAP kinase activity
GO:0016301	1	1	kinase activity
GO:0016310	1	1	phosphorylation
GO:0043491	1	1	protein kinase B signaling
GO:0008283	1	1	cell proliferation
GO:0014065	1	1	phosphatidylinositol 3-kinase signaling
GO:0004708	1	1	MAP kinase kinase activity
GO:0000165	1	1	MAPK cascade
GO:0043066	1	1	negative regulation of apoptotic process
GO:0005147	2	0.985503	oncostatin-M receptor binding
GO:0004913	2	0.571043	interleukin-4 receptor activity
GO:0007259	2	1	JAK-STAT cascade
GO:0097696	2	0.999999	STAT cascade
GO:0005146	2	0.99997	leukemia inhibitory factor receptor binding
GO:0005142	2	0.999981	interleukin-11 receptor binding
GO:0004911	2	1	interleukin-2 receptor activity
GO:0005173	2	1	stem cell factor receptor binding
GO:0045517	2	0.998563	interleukin-20 receptor binding
GO:0030183	2	0.99145	B cell differentiation
GO:0070744	2	0.68182	interleukin-27 complex
GO:0032635	2	1	interleukin-6 production
GO:0004920	2	0.999899	interleukin-10 receptor activity
GO:0032633	2	0.990123	interleukin-4 production
GO:0072604	2	1	interleukin-6 secretion
GO:0019955	2	1	cytokine binding
GO:0005125	2	1	cytokine activity
GO:0045514	2	1	interleukin-16 receptor binding
GO:0016517	2	1	interleukin-12 receptor activity
GO:0072608	2	0.996698	interleukin-10 secretion
GO:0042100	2	1	B cell proliferation
GO:0045522	2	1	interleukin-26 receptor binding
GO:0045516	2	1	interleukin-19 receptor binding
GO:0099568	2	1	cytoplasmic region
GO:0048469	2	1	cell maturation
GO:0005152	2	1	interleukin-1 receptor antagonist activity
GO:0005149	2	0.999889	interleukin-1 receptor binding
GO:0030225	2	1	macrophage differentiation
GO:0016032	2	1	viral process
GO:0030224	2	1	monocyte differentiation
GO:0032602	2	0.999998	chemokine production
GO:0045520	2	1	interleukin-24 receptor binding
GO:0042093	2	0.999981	T-helper cell differentiation
GO:0019882	2	0.99996	antigen processing and presentation
GO:0042116	2	0.983685	macrophage activation
GO:0004912	2	1	interleukin-3 receptor activity
GO:0032609	2	1	interferon-gamma production
GO:0072643	2	0.541406	interferon-gamma secretion
GO:0045521	2	1	interleukin-25 receptor binding
GO:0032616	2	1	interleukin-13 production
GO:0005130	2	1	granulocyte colony-stimulating factor receptor binding
GO:0038147	2	1	C-X-C motif chemokine 12 receptor activity
GO:0030101	2	1	natural killer cell activation
GO:0030010	2	1	establishment of cell polarity
GO:0042089	2	1	cytokine biosynthetic process
GO:0032615	2	0.99943	interleukin-12 production
GO:0005160	2	1	transforming growth factor beta receptor binding
GO:0042113	2	1	B cell activation
GO:0006954	2	0.999999	inflammatory response
GO:0048018	2	1	receptor ligand activity
GO:0035326	2	0.986224	enhancer binding
GO:0030098	2	0.999944	lymphocyte differentiation
GO:0005011	2	1	macrophage colony-stimulating factor receptor activity
GO:0070748	2	0.999996	interleukin-35 receptor binding
GO:0035425	2	1	autocrine signaling
GO:0004914	2	1	interleukin-5 receptor activity
GO:0001532	2	1	interleukin-21 receptor activity
GO:0051607	2	1	defense response to virus
GO:0045289	2	1	luciferin monooxygenase activity
GO:0047712	2	1	Cypridina-luciferin 2-monooxygenase activity
GO:0050397	2	1	Watasenia-luciferin 2-monooxygenase activity
GO:0047077	2	1	Photinus-luciferin 4-monooxygenase (ATP-hydrolyzing) activity
GO:0050248	2	1	Renilla-luciferin 2-monooxygenase activity
GO:0097087	2	0.999913	interleukin-17A production
GO:0005132	2	1	type I interferon receptor binding
GO:0045190	2	1	isotype switching
GO:0016515	2	1	interleukin-13 receptor activity
GO:0032003	2	1	interleukin-28 receptor binding
GO:0008384	2	1	IkappaB kinase activity
GO:0001768	2	1	establishment of T cell polarity
GO:0032640	2	1	tumor necrosis factor production
GO:0042010	2	1	interleukin-15 receptor activity
GO:0043616	2	1	keratinocyte proliferation
GO:0006953	2	1	acute-phase response
GO:0042018	2	1	interleukin-22 receptor activity
GO:0004919	2	1	interleukin-9 receptor activity
GO:0070231	2	1	T cell apoptotic process
GO:0045066	2	1	regulatory T cell differentiation
GO:0004902	2	1	granulocyte colony-stimulating factor receptor activity
GO:2000144	2	0.974367	positive regulation of DNA-templated transcription, initiation
GO:0005576	2	1	extracellular region
GO:0009615	2	1	response to virus
GO:1990774	2	1	tumor necrosis factor secretion
GO:0035556	2	0.999885	intracellular signal transduction
GO:0004915	3	1	interleukin-6 receptor activity
GO:0005138	3	1	interleukin-6 receptor binding
GO:0043235	3	1	receptor complex
GO:0005139	3	1	interleukin-7 receptor binding
GO:0004921	3	0.999428	interleukin-11 receptor activity
GO:0004897	3	0.999428	ciliary neurotrophic factor receptor activity
GO:0005135	3	0.993818	interleukin-3 receptor binding
GO:0005143	3	1	interleukin-12 receptor binding
GO:0005144	3	1	interleukin-13 receptor binding
GO:0005141	3	1	interleukin-10 receptor binding
GO:0005136	3	1	interleukin-4 receptor binding
GO:0016170	3	1	interleukin-15 receptor binding
GO:0001816	3	1	cytokine production
GO:0045523	3	1	interleukin-27 receptor binding
GO:0048468	3	1	cell development
GO:0005140	3	1	interleukin-9 receptor binding
GO:0030217	3	1	T cell differentiation
GO:0001531	3	1	interleukin-21 receptor binding
GO:0045518	3	1	interleukin-22 receptor binding
GO:0043514	3	1	interleukin-12 complex
GO:0005134	3	1	interleukin-2 receptor binding
GO:0070743	3	1	interleukin-23 complex
GO:0030367	3	1	interleukin-17 receptor binding
GO:0005129	3	0.93308	granulocyte macrophage colony-stimulating factor receptor binding
GO:0045519	3	1	interleukin-23 receptor binding
GO:0005137	3	1	interleukin-5 receptor binding
GO:0070745	3	1	interleukin-35 complex
GO:0030154	3	0.999995	cell differentiation
GO:0045087	3	1	innate immune response
GO:0050663	3	1	cytokine secretion
GO:0001775	3	1	cell activation
GO:0045515	3	0.999991	interleukin-18 receptor binding
GO:0004908	3	0.712262	interleukin-1 receptor activity
GO:0006955	3	1	immune response
GO:0042110	3	1	T cell activation
GO:0005153	3	0.985453	interleukin-8 receptor binding
GO:0004917	3	0.987427	interleukin-7 receptor activity
GO:0000982	3	0.999908	transcription factor activity, RNA polymerase II proximal promoter sequence-specific DNA binding
GO:0002250	3	0.999999	adaptive immune response
GO:0042098	3	1	T cell proliferation
GO:0005164	3	0.998329	tumor necrosis factor receptor binding
GO:0010467	3	0.999949	gene expression
GO:0032613	3	0.991179	interleukin-10 production
GO:0002112	3	0.998325	interleukin-33 receptor binding
GO:0032620	3	1	interleukin-17 production
GO:0042020	3	0.999882	interleukin-23 receptor activity
GO:0046776	3	0.713137	suppression by virus of host antigen processing and presentation of peptide antigen via MHC class I

## Sheet: Genes
Gene name	Used as constraints?	True cluster membership	Cluster assignment	Assignment probability
TSC2	1	1	1	1
IGF1	1	1	1	1
RPS6KA6	1	1	1	1
MTOR	1	1	1	1
EIF4B	1	1	1	1
EIF4E	1	1	1	1
EIF4EBP1	1	1	1	1
RICTOR	1	1	1	1
INS	1	1	1	1
PGF	1	1	1	1
ULK1	1	1	1	1
RHEB	1	1	1	1
BRAF	1	1	1	1
HIF1A	1	1	1	1
PDPK1	1	1	1	1
RPTOR	1	1	1	1
RPS6KA2	1	1	1	1
RPS6KA3	1	1	1	1
RPS6KB1	1	1	1	1
MLST8	1	1	1	1
RPS6KB2	1	1	1	1
TSC1	1	1	1	1
ULK2	1	1	1	1
CAB39	1	1	1	1
MAPK3	1	1	1	1
CAB39L	1	1	1	1
RPS6	1	1	1	1
MAPK1	1	1	1	1
RPS6KA1	1	1	1	1
ULK3	1	1	1	1
EIF4E1B	1	1	1	1
STK11	1	1	1	1
EIF4E2	1	1	1	1
VEGFA	1	1	1	1
PRKAA2	1	1	1	1
VEGFC	1	1	1	1
PRKAA1	1	1	1	1
VEGFB	1	1	1	1
STRADA	1	1	1	1
VEGFD	1	1	1	1
DDIT4	1	1	1	1
STAT3	1	2	2	1
STAT4	1	2	2	1
STAT1	1	2	2	1
STAT2	1	2	2	1
PIAS3	1	2	2	1
TYK2	1	2	2	1
IL21R	1	2	2	1
CREBBP	1	2	2	1
SOCS5	1	2	2	1
IL23A	1	2	2	1
CTF1	1	2	2	1
STAM	1	2	2	1
SPRY4	1	2	2	1
IL22	1	2	2	1
JAK1	1	2	2	1
JAK3	1	2	2	1
JAK2	1	2	2	1
STAT5B	1	2	2	1
STAT5A	1	2	2	1
TPO	1	2	2	1
STAT6	1	2	2	1
MYC	1	2	2	1
IL24	1	2	2	1
SPRED1	1	2	2	1
CSF2	1	2	2	1
IL13RA2	1	2	2	1
PIAS1	1	2	2	1
IL13RA1	1	2	2	1
CNTF	1	2	2	1
PRLR	1	2	2	1
CNTFR	1	2	2	1
PRL	1	2	2	1
SOCS1	1	2	2	1
IFNE	1	2	2	1
CSF2RB	1	2	2	1
CSF2RA	1	2	2	1
IL23R	1	2	2	1
CSF3	1	2	2	1
SOCS3	1	2	2	1
CCND1	1	2	2	1
IL22RA2	1	2	2	1
CSH1	1	2	2	1
BCL2L1	1	2	2	1
CSF3R	1	2	2	1
PIAS4	1	2	2	1
CBLC	1	2	2	1
CLCF1	1	2	2	1
OSMR	1	2	2	1
IL20	1	2	2	1
CCND2	1	2	2	1
CCND3	1	2	2	1
SOS2	1	2	2	1
EPO	1	2	2	1
PTPN11	1	2	2	1
IL9R	1	2	2	1
MPL	1	2	2	1
SPRED2	1	2	2	1
IFNA5	1	2	2	1
IFNA4	1	2	2	1
IFNA2	1	2	2	1
IFNLR1	1	2	2	1
SOCS2	1	2	2	1
IFNA1	1	2	2	1
CISH	1	2	2	1
PTPN6	1	2	2	1
IL9	1	2	2	1
IL7R	1	2	2	1
IL12RB1	1	2	2	1
IL12B	1	2	2	1
IL13	1	2	2	1
IL12RB2	1	2	2	1
IL11RA	1	2	2	1
IL12A	1	2	2	1
IRF9	1	2	2	1
IFNA17	1	2	2	1
PIAS2	1	2	2	1
IFNA21	1	2	2	1
IFNA6	1	2	2	1
LEPR	1	2	2	1
IFNA7	1	2	2	1
IFNA8	1	2	2	1
IFNA10	1	2	2	1
IFNA13	1	2	2	1
GRB2	1	2	2	1
IFNA14	1	2	2	1
LEP	1	2	2	1
IFNA16	1	2	2	1
IL26	1	2	2	1
IL19	1	2	2	1
IL10	1	2	2	1
IL10RA	1	2	2	1
SOS1	1	2	2	1
IL10RB	1	2	2	1
EPOR	1	2	2	1
IL11	1	2	2	1
IL3RA	1	2	2	1
IL3	1	2	2	1
EP300	1	2	2	1
IL2RG	1	2	2	1
IL2RB	1	2	2	1
CBLB	1	2	2	1
OSM	1	2	2	1
CBL	1	2	2	1
IL15RA	1	2	2	1
IFNGR2	1	2	2	1
IL15	1	2	2	1
IFNG	1	2	2	1
IFNGR1	1	2	2	1
IFNB1	1	2	2	1
IFNAR1	1	2	2	1
IFNAR2	1	2	2	1
IL21	1	2	2	1
IL20RB	1	2	2	1
IL2RA	1	2	2	1
IL22RA1	1	2	2	1
IL20RA	1	2	2	1
IL2	1	2	2	1
IL6R	1	2	2	1
CRLF2	1	2	2	1
IFNK	1	2	2	1
SPRY2	1	2	2	1
IL6ST	1	2	2	1
SPRY1	1	2	2	1
IL7	1	2	2	1
STAM2	1	2	2	1
GHR	1	2	2	1
IFNL3	1	2	2	1
IFNL1	1	2	2	1
SOCS4	1	2	2	1
PIM1	1	2	2	1
IFNL2	1	2	2	1
LIF	1	2	2	1
GH1	1	2	2	1
GH2	1	2	2	1
IFNW1	1	2	2	1
LIFR	1	2	2	1
TSLP	1	2	2	1
IL4	1	2	2	1
IL4R	1	2	2	1
SPRY3	1	2	2	1
IL5	1	2	2	1
SOCS7	1	2	2	1
IL5RA	1	2	2	1
IL6	1	2	2	1
AKT1S1	0	3	1	1
RHEBP1	0	3	1	1
TNS1	0	3	1	1
CDK16	0	3	1	1
MARK2	0	3	1	1
DEPTOR	0	3	1	1
CRTC1	0	3	1	1
CRTC2	0	3	1	1
TBC1D7	0	3	1	0.998
EEF2K	0	3	1	1
TBCK	0	3	1	0.694
FBXO32	0	3	1	1
PTPA	0	3	1	1
TRIM63	0	3	1	1
MCL1	0	3	1	1
PHLPP2	0	3	1	1
MEAK7	0	3	3	0.962
FNIP2	0	3	3	0.747
MAP1LC3B	0	3	1	1
ATG13	0	3	1	0.997
HAGLROS	0	3	3	0.958
EIF4EBP2	0	3	1	0.793
MAP1LC3B2	0	3	3	0.644
MIR3127	0	3	1	0.586
EIF2AK4	0	3	1	1
SIK2	0	3	1	0.991
FOXO4	0	3	1	1
PKM	0	3	1	0.967
CIB1	0	3	1	1
EEF2	0	3	1	0.999
WDR45B	0	3	3	0.866
MTDH	0	3	1	0.999
TSNAX.DISC1	0	3	3	0.999
ZNF622	0	3	3	0.827
EIF4EBP3	0	3	3	0.607
PDCD4	0	3	1	0.998
ZNF280C	0	3	3	0.997
FNIP1	0	3	1	0.593
RHEBL1	0	3	3	0.73
NBR2	0	3	3	0.922
BRSK1	0	3	3	0.559
LINC00589	0	3	3	1
AMBRA1	0	3	1	0.849
RNF44	0	3	3	0.867
ST8SIA6.AS1	0	3	3	0.986
PRR5L	0	3	3	0.66
TMEM178B	0	3	3	0.992
ZNF767P	0	3	3	0.992
CIP2A	0	3	1	1
SOGA1	0	3	3	0.692
DPP10.AS1	0	3	3	0.986
RPL13P5	0	3	3	0.986
EIF4A2	0	3	1	1
KSR1	0	3	1	0.999
SNORD113.1	0	3	3	1
ADARB2.AS1	0	3	3	0.986
NFE2L2	0	3	1	0.99
GABPA	0	3	1	0.987
MTMR14	0	3	3	0.681
LINC00641	0	3	3	1
MIR4518	0	3	3	1
BNIP3	0	3	1	1
LINC00659	0	3	3	1
PCOTH	0	3	3	1
CTXND1	0	3	3	0.994
LINC00574	0	3	3	1
KCNH4	0	3	1	1
DNLZ	0	3	1	1
DRAM1	0	3	1	0.947
TFEB	0	3	1	0.987
MAGEA6	0	3	1	0.545
ATG101	0	3	3	0.656
NUAK1	0	3	1	0.895
PBK	0	3	1	0.985
RB1CC1	0	3	1	0.964
TBC1D4	0	3	1	0.965
LINC01503	0	3	3	0.987
EIF2B1	0	3	3	0.691
EIF2B2	0	3	1	0.541
SIK3	0	3	3	0.53
KCNH8	0	3	1	1
MAPK15	0	3	1	0.981
IL17D	0	3	2	1
IL27	0	3	2	1
MYDGF	0	3	2	1
TBX21	0	3	2	1
IL17C	0	3	2	1
FOXP3	0	3	2	1
ISG20	0	3	2	1
IL31	0	3	2	1
IL1RN	0	3	2	1
RORC	0	3	2	1
CXCL8	0	3	2	1
LRPPRC	0	3	2	1
IL16	0	3	2	1
IRF1	0	3	2	1
CD83	0	3	2	1
CD69	0	3	2	1
EBI3	0	3	2	1
NM	0	3	2	1
FCGRT	0	3	2	1
IL27RA	0	3	2	1
KLRB1	0	3	2	1
GATA3	0	3	2	1
IL37	0	3	2	1
HAVCR2	0	3	2	1
CTF2P	0	3	3	0.797
IRF4	0	3	2	1
BATF	0	3	2	1
IL1F10	0	3	2	0.996
LAG3	0	3	2	1
MAF	0	3	2	1
CLEC7A	0	3	2	1
REL	0	3	2	1
MOG	0	3	2	1
KLRG1	0	3	2	1
JUNB	0	3	2	1
CYMD	0	3	2	1
C17orf99	0	3	3	0.994
BTLA	0	3	2	1
IKZF4	0	3	3	0.96
CD163	0	3	2	1
ZC2HC1A	0	3	3	1
FOSB	0	3	2	1
CLEC11A	0	3	2	0.935
CRLF1	0	3	3	0.71
IDDM18	0	3	3	1
IRF8	0	3	2	1
QRSL1	0	3	2	1
RETNLB	0	3	2	1
CD209	0	3	2	1
IL34	0	3	2	1
IL1RL2	0	3	2	0.898
TRIM69	0	3	2	1
TREM1	0	3	2	0.999
IL36G	0	3	2	0.964
TAGAP	0	3	2	0.5
NANOS2	0	3	2	1
EOMES	0	3	2	1
TIGIT	0	3	2	0.953
ITPRID1	0	3	3	1
LINC00994	0	3	3	1
ANKFN1	0	3	3	1
DEFB4B	0	3	2	1
C1orf141	0	3	3	1
MRC1	0	3	2	1
MIR155	0	3	2	1
PCNX3	0	3	3	1
PPP2R3C	0	3	2	1
IL32	0	3	2	1
DEFB4A	0	3	2	0.998
RASGRF2.AS1	0	3	3	1
DEFB104A	0	3	3	0.721
ZNF445	0	3	3	0.996
GTPBP8	0	3	3	0.929
SECISBP2L	0	3	2	0.567
PTGDR2	0	3	2	0.991
LY75	0	3	2	1
S100A7	0	3	2	0.995
IL31RA	0	3	2	0.992
IL36RN	0	3	2	0.964
ESAT	0	3	2	1
MIR621	0	3	3	1
ACKR2	0	3	2	1
FTH1P16	0	3	3	1
ZNF816	0	3	3	1
IL17RE	0	3	3	1
CLCA3P	0	3	2	0.548
CLEC6A	0	3	2	1
TMED1	0	3	2	1
TRBV14	0	3	3	1
ZC3H12C	0	3	3	0.942
TPSD1	0	3	3	1
IFNR	0	3	2	1
SIGIRR	0	3	2	1
SND1.IT1	0	3	3	0.978
KLRA1P	0	3	2	1
NFIL3	0	3	2	1
LILRB4	0	3	2	1
ANKRD40CL	0	3	3	1
LINC00242	0	3	3	1
LINC00482	0	3	3	1
WBP11P1	0	3	3	1
IL36B	0	3	2	0.997
CD200R1	0	3	2	0.998
LINC00189	0	3	3	1
TRAT1	0	3	3	0.934
SCART1	0	3	3	1
IL18BP	0	3	2	1
PIBF1	0	3	2	0.635
CD160	0	3	2	0.904
GRM7.AS3	0	3	3	1
IL1RL1	0	3	2	0.993
LGALS9	0	3	2	1
MYP3	0	3	3	0.997
OR8B3	0	3	3	1
IGFLR1	0	3	3	1
ATF7IP	0	3	2	0.928
PTPN22	0	3	3	0.716
CD207	0	3	2	1
CEBPB	0	3	2	1
KRTAP19.1	0	3	3	1
IL17F	0	3	3	0.955
TSPYL2	0	3	2	0.974
MIR4689	0	3	3	1
FAM131B	0	3	3	1
S100A9	0	3	2	1
VTCN1	0	3	2	0.914
IL12A.AS1	0	3	3	1
LCE3E	0	3	3	1
BTNL2	0	3	3	0.768
EFHB	0	3	3	1
KIR2DS2	0	3	2	0.553
HLA.B	0	3	3	0.99
MIR4656	0	3	3	1
MIR4728	0	3	3	0.998
MIR4310	0	3	3	1
NBPF7	0	3	3	1
MEF2C.AS1	0	3	3	1
MIR891A	0	3	3	1
FOXP1.AS1	0	3	3	1
FOXP1.IT1	0	3	3	1
GRAPL	0	3	3	1
MIR1181	0	3	3	1
MIR4314	0	3	3	1
CD200	0	3	2	0.993
IRF2	0	3	2	1
LIFR.AS1	0	3	3	1
CLEC4E	0	3	2	1
C2orf74	0	3	3	1
CD200R1L	0	3	3	0.974
FAM167A	0	3	3	1
MICALCL	0	3	3	1
WDR26	0	3	2	1
LRRC31	0	3	3	1
BATF3	0	3	2	1
ARMH4	0	3	3	0.997
SLAMF1	0	3	2	1
LCE3B	0	3	3	0.976
TRDJ3	0	3	3	1
MLANA	0	3	2	0.993
TLR10	0	3	2	0.999
MIR3147	0	3	3	1
PHF24	0	3	3	1
TRGV3	0	3	3	1
CLEC10A	0	3	3	0.543
C3orf33	0	3	3	1
CAPN14	0	3	3	1
CAPSL	0	3	3	1
ZNF425	0	3	3	0.999
LINC01638	0	3	3	1
CD101	0	3	3	0.891
LILRA1	0	3	3	1
TDRKH.AS1	0	3	3	1
PLSCR5	0	3	3	1
SRIP1	0	3	3	1
MIR1248	0	3	3	1
GMFA	0	3	3	1
ZCCHC3	0	3	3	1
PRR15L	0	3	3	1
LCE3C	0	3	3	0.997
FBXL19	0	3	3	0.994
BATF2	0	3	3	0.953
LINC01225	0	3	3	0.988
MIR4510	0	3	3	1
LILRA4	0	3	2	0.974
TEX30	0	3	3	0.999
IL17RC	0	3	2	0.521
HNRNPUL2	0	3	3	1
TRGV7	0	3	3	1
NFKBID	0	3	2	0.736
TINAGL1	0	3	2	0.989
MIR1205	0	3	3	1
IGLV3.4	0	3	3	1
MIR3941	0	3	3	1
C10orf67	0	3	3	1
GIMAP1	0	3	3	0.973
SLC12A9	0	3	1	1
RNF114	0	3	2	0.747
ZKSCAN7	0	3	3	0.996
TMIGD2	0	3	3	0.713
C9orf16	0	3	3	1
MIA.RAB4B	0	3	3	1
MIR3117	0	3	3	0.992
VSIR	0	3	2	0.768
TNFAIP8L2	0	3	2	0.643
DENND1B	0	3	3	1
SPIB	0	3	2	0.976
LILRA3	0	3	3	1
LINC00115	0	3	3	1
LINC00265	0	3	3	1
LINC01001	0	3	3	1
LINC01002	0	3	3	1
NFYC.AS1	0	3	3	1
THUMPD3.AS1	0	3	3	1
CXCR2P1	0	3	3	1
MIR595	0	3	3	1
CLNK	0	3	3	1
CCDC152	0	3	3	0.998
ZNF436	0	3	3	1
BCL6	0	3	2	0.994
SNHG10	0	3	3	1
STAG3L4	0	3	3	1
THUMPD3	0	3	3	1
DEFB131A	0	3	3	1
NFKBIL1	0	3	3	1
NCOA5	0	3	3	0.999
TRDJ1	0	3	2	0.509
IFIT2	0	3	2	0.881
EIF1B	0	3	3	1
GIMAP4	0	3	2	0.692
LINC01061	0	3	3	0.999
IGHG3	0	3	2	0.984
LITAF	0	3	2	0.983
BTN3A2	0	3	3	0.934
MIR4697HG	0	3	3	0.998
LCE3D	0	3	3	1
MYB	0	3	2	1
JRKL	0	3	3	1
TRDD3	0	3	3	0.556
IKZF2	0	3	3	0.963
NALT1	0	3	2	0.949
LINC00636	0	3	3	0.986
TRD	0	3	3	0.669
LINC01405	0	3	3	0.986
TCIM	0	3	2	0.944
MIC7	0	3	3	1
MS	0	3	2	0.744
CRP	0	3	3	0.975
SUMO4	0	3	3	0.998
IFIT1	0	3	2	0.971
LGSN	0	3	3	0.995
CLEC4C	0	3	2	0.978
PI4KAP2	0	3	3	1
LILRB2	0	3	2	0.992
CNPY4	0	3	3	0.989
MIR1256	0	3	3	1
PSG6	0	3	3	1
MAGI2.AS3	0	3	3	0.98
C2orf68	0	3	3	0.999
TRDC	0	3	3	0.669
ZNF641	0	3	3	1
DNAJC27	0	3	3	1
THSD4	0	3	3	1
TRAV14DV4	0	3	3	0.999
EGFLAM.AS1	0	3	3	0.999
FRK	0	3	3	0.831
PSORS1C1	0	3	3	1
PIM3	0	3	1	0.998
MAP3K9	0	3	3	0.939
LILRP2	0	3	3	1
HDAC11	0	3	2	0.995
